# Supplementary material for: Delayed TBI-Induced Neuronal Death in the Ipsilateral Hippocampus and Behavioral Deficits in Rats: Influence of Corticosterone-Dependent Survivorship Bias?
Source: Int J Mol Sci. 2023 Feb 25;24(5):4542. doi: 10.3390/ijms24054542 (PMC10003069; doi:10.3390/ijms24054542)
Supplement: Supplementary file 1 [file ijms-24-04542-s001.zip]

Archive with 1 entries (1 files):
- ijms-2164168-supplementary.pdf
